# Supplementary material for: Glutamine synthetase gene PpGS1.1 negatively regulates the powdery mildew resistance in Kentucky bluegrass
Source: Hortic Res. 2022 Aug 30;9:uhac196. doi: 10.1093/hr/uhac196 (PMC9677456; doi:10.1093/hr/uhac196)
Supplement: supp_data_uhac196 [file supp_data_uhac196.zip]

Archive with 1 entries (1 files):
- Supplemental.docx
